# Supplementary material for: Clinical and Ultrasound Evaluation of Hemiplegic Shoulder Pain in Stroke Patients: A Longitudinal Observational Study Starting in the First Hours After Stroke
Source: Medicina (Kaunas). 2025 Mar 11;61(3):484. doi: 10.3390/medicina61030484 (PMC11944265; doi:10.3390/medicina61030484)
Supplement: Supplementary file 1 [file medicina-61-00484-s001.zip]

Archive with 1 entries (1 files):
- medicina-3503267-supplementary.xlsx
