# Supplementary material for: Clinical and Ultrasound Evaluation of Hemiplegic Shoulder Pain in Stroke Patients: A Longitudinal Observational Study Starting in the First Hours After Stroke
Source: Medicina (Kaunas). 2025 Mar 11;61(3):484. doi: 10.3390/medicina61030484 (PMC11944265; doi:10.3390/medicina61030484)
Supplement: Supplementary file 1 [file medicina-61-00484-s001.zip › medicina-3503267-supplementary.xlsx]

## Sheet: Demographic and Clinical C. 1
Subjects	FLEX_ROMatt_T0	FLEX_ROMpass_T0	FLEX_forza_T0	FLEX_mas_T0	FLEX_nrs_T0	ABD_ROMatt_T0	ABD_ROMpass_T0	ABD_forza_T0	ABD_mas_T0	ABD_nrs_T0	ER_ROMatt_T0	ER_ROMpass_T0	ER_forza_T0	ER_mas_T0	ER_nrs_T0	sensibilità_T0	nrsriposo_T0	deltoide_delta_T0	AGDTdelta_T0	diastasi_T0	tendinopatia_cuffia_score_t0	lesione_cuffia_score_t0	BORSITE SASD_t0	VERSAMENTO GUAINA CLBB_t0	VERSAMENTO IN ART. GLENO-OMERALE_t0	CAPSULITE ADESIVA_t0	calcificazione_t0	DASH_T0	FLEX_ROMatt_T1	FLEX_ROMpass_T1	FLEX_forza_T1	FLEX_mas_T1	FLEX_nrs_T1	ABD_ROMatt_T1	ABD_ROMpass_T1	ABD_forza_T1	ABD_mas_T1	ABD_nrs_T1	ER_ROMatt_T1	ER_ROMpass_T1	ER_forza_T1	ER_mas_T1	ER_nrs_T1	sensibilità_T1	nrsriposo_T1	deltoide_delta_T1	AGDTdelta_T1	diastasi_T1	tendinopatia_cuffia_score_t1
1	0	180	1	0	0	0	180	1	0	0	0	80	0	1	0	0	0	0	0	0	0	0	0	0	0	0	0	100	50	180	3	1	0	50	180	3	1	0	0	80	3	2	0	0	0	0	0.04	0	0
2	180	180	4	0	0	180	180	4	0	0	80	80	4	0	0	0	0	0	0.15	0	0	0	0	0	0	0	0	27.5	180	180	4	0	0	180	180	4	0	0	80	80	4	0	0	0	0	0	0.1	0	0
3	20	180	2	0	0	70	180	2	0	0	20	80	2	0	0	0	0	0	0	0	0	0	0	0	0	0	0	64	110	180	3	0	3	180	180	4	0	4	80	80	3	0	3	0	5	0	0	0	0
4	10	160	2	0	2	20	90	2	0	4	5	80	2	0	0	0	0	0	0	0	0	0	0	0	0	0	0	75	110	160	3	1	4	75	90	3	0	4	60	80	3	2	4	0	3	0.01	0.09	0	0
5	180	180	3	0	3	180	160	3	0	8	80	80	4	0	3	0	6	0	0	0	3	0	0	1	1	0	0	63	180	180	3	0	3	180	180	3	0	6	35	45	4	0	2	0	4	0	0	0	3
6	180	180	4	0	0	180	180	4	0	0	80	80	4	0	0	0	0	-0.06	0	0	3	0	1	0	0	0	0	26.5	180	180	4	0	0	180	180	5	0	0	80	80	4	0	0	0	0	-0.05	0	0	3
7	180	180	5	0	0	180	180	5	0	0	80	80	4	0	0	0	0	0.05	0.05	0	4	0	0	0	0	0	0	34	180	180	5	0	1	180	180	5	0	3	80	80	5	0	0	0	0	0.05	0	0	4
8	180	180	5	0	1	180	180	5	0	0	80	80	5	0	3	0	0	0.02	0.16	0	1	0	1	0	0	0	0	25	180	180	5	0	1	180	180	5	0	0	80	80	5	0	3	0	0	0.01	0.2	0	1
9	0	160	1	0	3	0	160	1	0	3	0	80	1	0	0	0	1	0.02	0	0	1	0	0	0	0	0	0	80	10	130	1	1	7	0	130	1	0	7	0	80	1	2	0	0	6	0.15	0.51	1	1
10	180	180	4	0	0	100	180	3	0	0	50	80	3	0	0	0	0	-0.02	-0.14	0	0	0	0	0	0	0	0	100	180	180	3	0	0	180	180	4	0	0	80	80	4	0	0	0	0	-0.02	-0.1	0	0
11	180	180	4	0	0	180	180	5	0	0	60	80	4	0	0	0	0	0.04	0.12	0	2	0	0	0	0	0	0	31	180	180	5	0	0	180	180	5	0	0	70	80	5	0	0	0	0	0.01	0.1	0	2
12	170	180	4	0	0	180	180	4	0	0	80	80	3	0	0	0	0	-0.01	0.14	0	0	0	0	0	0	0	0	46	180	180	4	0	0	180	180	4	0	0	80	80	4	0	0	0	0	0.07	0.14	0	1
13	0	180	0	0	3	0	180	0	0	3	0	80	0	0	3	0	0	0.04	0.09	0	0	0	0	0	0	0	0	100	0	180	0	0	3	0	180	0	0	3	0	80	0	0	3	0	3	0.11	0.2	0	1
14	0	180	0	0	0	0	180	0	0	0	0	80	0	0	0	0	0	0	0.6	1	0	0	0	0	0	0	0	100	0	180	0	0	4	0	180	0	0	4	0	45	0	1	4	0	3	0	0.6	1	1
15	0	180	0	0	0	0	180	0	0	0	0	60	0	0	0	0	0	0.05	-0.25	0	0	0	0	0	0	0	0	100	0	180	0	1	0	0	180	0	1	0	0	80	0	2	0	0	0	0.05	0.18	0	0
16	0	180	0	0	0	0	180	0	0	0	0	60	0	0	0	0	0	-0.08	0	0	0	0	0	0	0	0	0	100	0	180	0	0	1	0	180	0	0	0	0	60	0	1	1	1	1	-0.08	0.3	0	0
17	0	180	0	0	0	0	180	0	0	0	0	60	0	2	0	0	0	0	-0.02	0	3	0	0	0	0	0	0	100	0	180	0	0	0	0	180	0	0	0	0	60	0	0	0	0	0	0.1	-0.02	0	3
18	180	180	3	0	0	180	180	3	0	0	75	80	4	2	0	0	0	0.1	-0.05	0	0	0	0	0	0	0	0	38.5	180	180	4	0	0	180	180	4	0	0	80	80	4	0	0	0	0	0.16	-0.1	0	0
19	0	180	0	0	0	0	180	0	0	0	0	80	2	0	0	0	0	0	0.04	0	0	0	0	0	0	0	0	86.5	0	180	0	0	2	0	180	0	0	1	0	80	2	0	1	0	0	0	0.06	0	0
20	0	180	2	0	0	20	160	2	0	0	0	80	2	0	0	0	0	-0.05	0.2	0	1	0	0	0	0	0	0	88	5	120	2	0	0	5	90	2	0	0	10	45	2	0	0	0	0	0	0.2	0	1
21	0	180	0	0	5	0	180	0	0	5	0	80	0	0	0	0	0	0.1	-0.1	0	0	0	0	0	0	0	0	100	0	180	0	0	0	0	180	0	0	0	0	80	0	0	0	0	0	0.1	-0.1	0	3
22	0	100	0	0	3	0	100	0	0	3	0	30	0	0	3	0	0	0	0.3	0	0	0	0	0	0	0	0	100	90	180	4	0	4	90	110	3	0	5	50	80	4	0	3	0	0	0	0.5	1	0
23	20	170	2	0	0	20	160	2	0	0	10	70	1	0	0	0	0	0.1	0	0	0	0	0	0	0	0	0	71	40	160	2	1	0	40	60	2	1.5	4	10	30	2	1.5	4	0	0	0.1	0	0	0
24	0	160	0	0	0	0	160	0	0	0	0	70	0	0	0	0	0	0.08	0.15	0	0	0	0	0	0	0	0	100	0	160	0	0	0	0	160	0	0	0	0	70	0	0	0	0	0	0.08	0.15	0	0
25	0	160	1	0	0	40	160	2	0	0	0	70	1	0	0	0	0	0	0	0	3	0	0	0	0	0	0	100	0	45	1	1	0	40	40	2	1.5	0	0	10	1	1.5	0	0	0	0.1	0	0	2
26	0	150	0	1	0	0	150	0	1	0	0	80	0	1	0	0	0	0	0.18	0	1	0	0	0	0	0	0	100	0	150	0	1	0	0	150	0	1.5	0	0	80	0	1.5	0	0	0	0.04	0.18	0	1
27	0	180	0	0	0	0	180	0	0	0	0	80	0	0	0	0	0	0	0	0	1	0	0	0	0	0	0	100	0	170	1	0	7	30	170	2	0	7	0	50	1	1.5	5	0	0	0.1	0.16	0	1
28	0	180	0	0	0	0	180	0	0	0	0	80	0	0	0	1	0	0	0.1	0	2	0	0	0	0	0	0	100	0	50	0	0	5	0	30	0	0	9	0	5	0	0	9	1	0	0	0.1	0	2
[truncated: 35 more columns]

## Sheet: Demographic and Clinical C. 2
Patients	Age	Sex	STROKE I/E (Ischemic/Hemorrhagic)	AFFECTED HEMIBODY	NIHSS (National Institutes of Health Stroke Scale)	PREVIOUS SPORTS/OVERHEAD PROFESSIONS	PREVIOUS SHOULDER TREATMENTS/SURGERIES	CARDIOVASCULAR DISEASES	ENDOCRINOPATHIES	INTERNAL DISEASES (Lung, Kidney, Liver)	ONCOLOGICAL/HEMATOLOGICAL DISEASES	NEUROLOGICAL/PSYCHIATRIC DISEASES
1	61	0	0	0	11	0	0	1	0	0	0	1
2	66	0	1	1	4	0	0	0	0	0	0	0
3	66	1	1	1	8	1	0	1	1	0	0	0
4	71	1	1	1	16	1	0	1	0	0	0	0
5	75	1	1	0	6	1	0	1	1	0	0	0
6	69	0	1	1	4	1	0	1	0	1	0	0
7	77	1	1	0	3	1	0	1	1	0	0	0
8	73	0	1	0	5	0	0	1	1	0	0	0
9	53	0	1	1	5	1	0	1	0	0	0	0
10	82	1	1	0	15	1	1	1	1	0	0	0
11	61	0	0	0	6	1	0	1	0	0	0	0
12	65	1	0	0	3	0	0	1	1	0	1	1
13	87	0	0	1	10	1	0	1	0	0	1	0
14	45	0	0	1	23	0	0	1	0	0	0	0
15	73	1	1	1	16	0	0	0	0	0	0	0
16	46	0	0	1	12	0	0	1	0	0	0	1
17	73	1	1	1	19	0	0	1	1	0	0	0
18	64	0	0	0	6	1	0	1	0	0	0	1
19	67	1	1	0	11	0	0	0	0	0	0	1
20	57	1	1	0	16	1	0	0	1	0	0	0
21	57	0	0	1	8	1	0	0	0	1	0	0
22	77	0	0	1	9	1	0	1	0	1	1	0
23	61	0	1	1	14	0	0	1	0	0	0	0
24	56	0	1	0	19	1	1	1	0	0	0	1
25	61	1	0	1	10	0	0	1	1	0	1	0
26	64	0	1	1	17	0	0	1	0	0	0	0
27	69	1	1	1	14	1	0	1	1	0	0	0
28	64	0	0	1	15	1	0	0	0	0	0	0
	female	1			ischemic		1		left	0
	male	0			hemorrhagic		0		right	1
NIHSS	0 no stroke; minor stroke, 1–4; moderate stroke, 5–15; moderate to severe stroke, 16–20; and severe stroke, 21–42
